# Supplementary material for: Removal efficiency of central vacuum system and protective masks to suspended particles from dental treatment
Source: PLoS One. 2019 Nov 26;14(11):e0225644. doi: 10.1371/journal.pone.0225644 (PMC6879156; doi:10.1371/journal.pone.0225644)
Supplement: S1 Data — (XLSX) [file pone.0225644.s001.xlsx]

## Sheet: Without suction
No.	Date	Timing	PM10-1	PM10-2	PM2.5-1	PM2.5-2	PM1-1	PM1-2	PM>=0.5-1	PM>=0.5-2		No.	Date	Timing	PM10-1	PM10-2	PM2.5-1	PM2.5-2	PM1-1	PM1-2	PM>=0.5-1	PM>=0.5-2
1	2018-01-23	14:01:00	44400	39000	44370	38950	44200	38900	1300	1400		1	2018-01-25	15:22:00	62400	51050	62230	51000	61150	50500	3300	1200
1	2018-01-23		52050	55300	51970	54940	51550	53750	3100	5450		1	2018-01-25		99250	70350	98370	69900	96350	69200	10250	5450
1	2018-01-23		57700	79350	57470	78910	56750	77550	4800	9600		1	2018-01-25		167800	124150	166430	123230	161700	119900	18300	14200
1	2018-01-23		345620	108210	344680	107490	338720	104950	54800	14900		1	2018-01-25		197140	134650	195410	133430	191400	131600	21300	12450
1	2018-01-23		267510	139110	266010	137930	261470	134400	40500	20200		1	2018-01-25		219610	172250	218040	170820	213110	167600	25350	17600
1	2018-01-23		191500	158270	190140	157220	186650	153450	28300	25600		1	2018-01-25		228810	177840	227480	176880	222560	174150	25300	15350
1	2018-01-23		142300	139950	141090	139010	138150	136400	18350	18950		1	2018-01-25		312780	175350	311390	174600	306390	171700	34500	18280
1	2018-01-23		98050	166700	97260	165880	95550	162000	12800	25050		1	2018-01-25		372630	202500	371390	201380	365290	199100	39750	20000
1	2018-01-23		89250	153100	88480	152000	86550	148050	11600	22550		1	2018-01-25		333760	195350	332610	194310	327910	190800	35000	23100
1	2018-01-23		130600	136450	129750	135190	126850	131950	16750	21100		1	2018-01-25		351260	215160	350070	213790	342570	210310	44100	26150
1	2018-01-23		96350	166600	95510	165300	94000	161100	10850	23900		1	2018-01-25		330730	214310	329500	213030	323500	208360	41600	25850
1	2018-01-23		121500	184840	120490	183190	118250	178650	15100	28300		1	2018-01-25		324700	232740	323330	231290	317700	227510	38050	27400
1	2018-01-23		102690	160650	101940	159290	100200	155500	13000	22350		1	2018-01-25		271720	214610	270550	213460	265870	209560	30400	27400
1	2018-01-23		106250	142950	105770	141730	104450	137400	12850	21350		1	2018-01-25		217960	160100	217060	159140	213660	155900	24500	21000
1	2018-01-23		206550	159990	205240	159090	201100	155000	28600	21300		1	2018-01-25		219760	164500	218860	163250	214360	160650	27100	20100
1	2018-01-23		151100	160800	149750	159660	147150	155700	19450	22900		1	2018-01-25		180740	123950	179930	123390	176750	121250	21050	14100
1	2018-01-23		154550	162200	153150	161280	149800	156350	20650	24400		1	2018-01-25		216460	187700	215470	186260	211510	182500	25050	22650
1	2018-01-23		125850	164250	124760	163350	121600	159050	19250	22750		1	2018-01-25		221810	142900	220960	142060	217310	139200	27100	16600
1	2018-01-23		126950	178740	125810	177650	121800	173200	18600	23400		1	2018-01-25		230600	109200	229920	108610	226160	106800	26050	12850
1	2018-01-23		119950	173350	118930	172150	115950	167450	16100	25500		1	2018-01-25		284310	204940	282710	202850	276380	196050	36600	29900
2	2018-01-23	14:19:00	30150	20100	30120	20080	30050	20000	600	550		2	2018-01-25	15:45:00	13250	15100	13220	15100	13200	15050	700	350
2	2018-01-23		28100	22650	28100	22650	28000	22400	650	900		2	2018-01-25		14000	20300	13920	20230	13750	19900	900	1350
2	2018-01-23		87650	32350	87140	32310	85450	32000	7800	1400		2	2018-01-25		25150	35900	25080	35620	24800	34850	1700	3750
2	2018-01-23		83750	46650	82940	46450	81800	45950	6550	4250		2	2018-01-25		74390	96200	73820	95370	72000	92000	8900	13400
2	2018-01-23		100490	118300	100000	117700	99150	115500	7450	10400		2	2018-01-25		135220	160250	134300	158490	131150	153850	17150	22650
2	2018-01-23		81100	158790	80420	157770	79700	155050	5900	14100		2	2018-01-25		207950	267910	206030	265020	200400	255920	28950	39950
2	2018-01-23		66900	187740	66560	186690	65600	183700	4700	16400		2	2018-01-25		260820	272220	258120	269360	250220	262170	37300	38350
2	2018-01-23		69150	175300	68720	174340	68350	171900	4500	15350		2	2018-01-25		248250	193150	245900	191120	239360	185900	34450	27750
2	2018-01-23		87450	178600	86960	178100	86050	175550	7100	14800		2	2018-01-25		280950	172090	278430	170300	271580	166400	40950	22200
2	2018-01-23		79550	179600	79210	178680	78250	176500	5900	14650		2	2018-01-25		261710	130100	259410	128840	252620	125450	37950	16950
2	2018-01-23		99600	169040	99020	168290	97550	165650	8300	14050		2	2018-01-25		230450	102600	228610	101390	223510	98650	32400	14950
2	2018-01-23		87330	138450	86900	137840	85800	136250	6750	11000		2	2018-01-25		214250	96450	212610	95450	206560	93400	32100	12450
2	2018-01-23		73290	130990	73030	130380	72350	128550	5200	11050		2	2018-01-25		216390	120240	214890	119310	210660	116950	28700	16400
2	2018-01-23		82100	121850	81680	121430	80500	119550	6000	10750		2	2018-01-25		197580	126650	196240	125680	191650	123000	27200	17750
2	2018-01-23		76550	116900	76110	116250	75150	114550	6200	10350		2	2018-01-25		189620	122250	188380	121460	184300	118550	27050	17450
2	2018-01-23		64200	110650	63830	110080	63150	108150	3950	10300		2	2018-01-25		200740	115150	199270	114520	195450	112400	29500	15300
2	2018-01-23		96240	114990	95290	114510	93100	112450	11400	10950		2	2018-01-25		191200	104540	189970	103850	184950	101600	28100	14600
2	2018-01-23		155650	143330	154190	142260	150350	139250	21300	17100		2	2018-01-25		187840	114000	186790	113400	183550	111100	26600	13900
2	2018-01-23		156100	169720	154540	168410	150550	164750	19750	23000		2	2018-01-25		170600	99300	169700	98830	165950	97300	21850	11200
2	2018-01-23		184540	180390	182440	178660	178350	174050	24450	25700		2	2018-01-25		164500	92050	163670	91610	159650	89750	23650	11050
3	2018-01-23	14:38:00	42800	31790	42800	31750	42500	31650	1450	750		3	2018-01-25	16:13:00	10750	27300	10650	27190	10450	26900	600	1400
3	2018-01-23		43150	30100	43120	30080	43000	29950	1550	700		3	2018-01-25		46650	101950	46580	100450	45900	97050	4450	14700
3	2018-01-23		51450	30100	51140	30100	50700	29750	3000	1000		3	2018-01-25		147000	127100	146560	125560	144500	122500	14050	15950
3	2018-01-23		71650	40590	70990	40350	69850	39650	6500	2150		3	2018-01-25		223610	256470	222620	253950	218960	246170	23900	38000
3	2018-01-23		80800	52030	79760	51820	78600	51200	8000	3750		3	2018-01-25		270370	167300	269280	165050	262820	161850	31950	22300
3	2018-01-23		88590	72190	87510	71780	86300	70650	8550	5500		3	2018-01-25		321990	154250	320460	152110	314850	147700	38950	22000
3	2018-01-23		112500	87290	111090	86740	109050	85300	12150	8200		3	2018-01-25		325570	267720	324000	263010	317800	250270	40400	53650
3	2018-01-23		112850	94940	111420	94080	109700	92100	12700	9500		3	2018-01-25		309970	147650	308200	144250	301590	139800	44300	25650
3	2018-01-23		141600	93580	139790	92680	136700	90650	18150	10250		3	2018-01-25		222400	96650	220880	95190	215960	92550	28100	12850
3	2018-01-23		127100	101830	125260	101100	122600	98650	15450	11400		3	2018-01-25		169600	101300	168560	99870	164650	97050	23300	16050
3	2018-01-23		116100	101190	114560	100390	112450	98250	14450	9350		3	2018-01-25		138180	92600	137510	91520	135050	89750	18800	12500
3	2018-01-23		122250	96540	120810	95670	118100	93300	13950	10350		3	2018-01-25		148200	113650	147690	112430	145300	109150	16100	16900
3	2018-01-23		149330	90730	147050	89920	143850	87400	20200	9950		3	2018-01-25		161550	190940	160870	189160	158750	183950	18400	29350
3	2018-01-23		152950	126480	150300	125460	145950	122750	21100	14200		3	2018-01-25		213930	236160	212950	232560	207260	221610	31850	49350
3	2018-01-23		177440	152040	174180	150820	167850	146500	28700	18400		3	2018-01-25		182680	168150	181770	164980	177500	159150	23700	29850
3	2018-01-23		157600	134420	154000	133010	148600	129850	26250	19550		3	2018-01-25		185790	120400	185050	117640	180400	113000	26200	22250
3	2018-01-23		165730	159670	162080	157860	156700	152450	26750	22250		3	2018-01-25		168790	105250	168060	103820	164650	100950	23700	17500
3	2018-01-23		134530	212570	131760	209500	126900	201510	21850	32800		3	2018-01-25		136420	92940	135780	91760	132950	89600	19750	14000
3	2018-01-23		124240	201080	121900	198480	118150	193400	19650	31600		3	2018-01-25		130550	97300	129980	96350	127950	93700	17550	15200
3	2018-01-23		133400	211220	130780	208300	125800	201300	23250	34850		3	2018-01-25		117350	126000	117050	124820	114050	121300	14700	18800
4	2018-01-23	14:59:00	97650	87250	97640	87140	97350	86700	2650	2050		4	2018-01-25	16:32:00	30400	55500	30400	55290	30300	54250	800	2900
4	2018-01-23		87600	77100	87530	77030	87200	76700	1900	2400		4	2018-01-25		50550	79200	50370	78500	49400	76650	3850	6950
4	2018-01-23		77900	74100	77730	74050	77000	73550	2950	2300		4	2018-01-25		87540	108100	87120	106840	85750	104550	9050	10900
4	2018-01-23		74600	70150	74510	70150	74150	69700	2050	2000		4	2018-01-25		114350	72050	113370	71230	111000	70800	11900	6250
4	2018-01-23		78000	72750	77710	72610	77100	72200	3200	1950		4	2018-01-25		137900	61250	136920	60760	133000	59650	17000	5500
4	2018-01-23		83900	73950	83470	73750	82250	72900	5700	2950		4	2018-01-25		213450	72100	211450	71520	206010	70200	29150	7600
4	2018-01-23		80700	75400	80300	75010	79800	74300	4350	3800		4	2018-01-25		312370	114350	309140	113240	297190	110350	49100	15950
4	2018-01-23		88490	82900	87910	82410	86750	81350	6600	4500		4	2018-01-25		419630	135350	414980	133600	399150	129150	71500	19450
4	2018-01-23		107650	165050	106430	164080	104150	160100	10950	17250		4	2018-01-25		494820	179400	489050	177010	471640	170650	86900	29950
4	2018-01-23		191450	259050	190010	257820	185800	252720	20750	29950		4	2018-01-25		568190	216010	561650	212930	540160	204660	104550	39750
4	2018-01-23		197050	222300	195430	221140	191150	216860	22300	24550		4	2018-01-25		601100	232560	594490	228410	571700	220110	111450	44500
4	2018-01-23		166200	322950	164530	320890	161200	314750	18800	37650		4	2018-01-25		555670	214110	548970	210320	527370	201860	106550	39900
4	2018-01-23		181140	309220	179120	307430	174050	301640	23750	36550		4	2018-01-25		562240	333160	555460	327610	533340	315160	107850	64150
4	2018-01-23		154350	306220	152270	304880	149550	298790	20600	36750		4	2018-01-25		545660	260060	538830	255020	516940	246020	101250	49850
4	2018-01-23		132850	290280	130850	288230	128150	281880	16550	37300		4	2018-01-25		534100	202440	527940	198780	509900	193150	97900	33150
4	2018-01-23		166780	265130	163870	262810	159050	257220	25450	33300		4	2018-01-25		477610	216160	472670	212710	456700	205610	83150	37200
4	2018-01-23		131600	185230	129390	183380	126600	177850	16500	24350		4	2018-01-25		534600	416240	528340	410870	502900	395090	106850	75400
4	2018-01-23		129650	158600	127480	157060	123450	152700	20050	17200		4	2018-01-25		595390	265870	585320	261250	556970	251820	120900	49100
4	2018-01-23		106990	168380	105200	166650	102350	162150	12900	22950		4	2018-01-25		655330	243410	643540	239890	614960	232460	139350	42950
4	2018-01-23		95150	168470	93800	166910	91500	162900	13050	21580		4	2018-01-25		613560	194200	605240	191160	585600	185550	114400	31450
5	2018-01-23	15:18:00	44850	27900	44810	27890	44600	27750	900	550		5	2018-01-25	16:52:00	18050	26800	18000	26610	17750	26450	500	1000
5	2018-01-23		41450	28850	41420	28820	41150	28750	900	550		5	2018-01-25		18200	113280	18200	111510	18100	107300	900	18200
5	2018-01-23		49100	34950	48950	34920	48650	34700	1750	1700		5	2018-01-25		44100	91890	43820	90090	42950	87850	4400	13350
5	2018-01-23		50700	40550	50420	40500	50000	40000	2300	2200		5	2018-01-25		57000	122280	56460	120240	55150	116750	6600	16350
5	2018-01-23		58700	44690	58380	44600	57500	44200	3950	3150		5	2018-01-25		79250	164720	78490	162310	76300	157900	9700	22100
5	2018-01-23		71950	56050	71540	55920	70850	55050	4800	4000		5	2018-01-25		96540	269410	95470	265580	93100	256420	12450	43100
5	2018-01-23		69200	71900	68690	71680	67450	70750	5600	5450		5	2018-01-25		90200	222050	89550	218330	87250	212760	10900	35050
5	2018-01-23		57950	85450	57540	85170	56800	84350	3800	7000		5	2018-01-25		98000	551920	97480	548750	95600	538360	11400	75900
5	2018-01-23		77350	80450	76920	80300	75850	79550	4900	6350		5	2018-01-25		132000	495900	131500	493410	129450	485450	15500	67200
5	2018-01-23		77240	76300	76850	76050	75650	75350	6100	5950		5	2018-01-25		186790	543920	186160	541410	183850	531630	22100	71100
5	2018-01-23		66750	123200	66190	122810	64550	121200	6750	11150		5	2018-01-25		237960	622740	237370	620400	234360	609840	26450	81050
5	2018-01-23		66650	151880	66270	151430	65150	149000	5550	14700		5	2018-01-25		263920	521100	263450	518800	261270	509460	27000	72450
5	2018-01-23		80300	177630	79620	177000	77800	173650	8500	19300		5	2018-01-25		298430	435010	297930	432920	295380	424820	31900	56500
5	2018-01-23		101340	210680	99580	210020	96350	206350	13750	26400		5	2018-01-25		329650	523460	329150	521680	325150	512970	36650	64950
5	2018-01-23		84700	222280	83270	221230	81600	215760	10400	29700		5	2018-01-25		296130	543530	295670	541380	292380	532980	32000	67600
5	2018-01-23		86550	192680	84940	191540	82050	186800	12350	27000		5	2018-01-25		250660	469930	250190	467740	247760	458490	24800	61950
5	2018-01-23		82100	166930	80480	165870	77950	162200	12650	24050		5	2018-01-25		244360	487680	243990	484830	241560	472280	23400	72550
5	2018-01-23		90200	144130	88870	143200	86300	139150	12900	23250		5	2018-01-25		222860	582990	222320	577360	219860	557020	21700	99050
5	2018-01-23		85380	154780	83670	153760	81300	149750	10950	21850		5	2018-01-25		236250	814660	235680	802530	233110	771220	25000	162000
5	2018-01-23		86690	189180	85090	188230	82750	183100	12050	29150		5	2018-01-25		246000	485300	245010	479470	240610	466770	30000	81100

## Sheet: With suction
No.	Date	Timing	PM10-1	PM10-2	PM2.5-1	PM2.5-2	PM1-1	PM1-2	PM>=0.5-1	PM>=0.5-2		No.	Date	Timing	PM10-1	PM10-2	PM2.5-1	PM2.5-2	PM1-1	PM1-2	PM>=0.5-1	PM>=0.5-2
1	2018-01-23	14:06:00	24000	18850	24000	18850	24000	18850	800	250		1	2018-01-25	15:27:00	17500	40700	17500	40670	17450	40650	650	1450
1	2018-01-23		23450	21100	23450	21100	23450	21100	600	800		1	2018-01-25		25400	34600	25310	34250	24700	33700	2350	2500
1	2018-01-23		25700	22200	25650	22150	25700	22200	800	650		1	2018-01-25		46650	31850	46270	31480	44500	30600	6950	3300
1	2018-01-23		28400	20950	28360	20950	28400	20950	1550	1150		1	2018-01-25		130980	79200	129150	77410	122550	73850	26600	15550
1	2018-01-23		41350	30100	41170	30100	41350	30100	2950	2350		1	2018-01-25		151920	88090	149530	86270	142450	82850	30350	16800
1	2018-01-23		37400	35150	37300	34990	37400	35150	2350	3000		1	2018-01-25		224740	152240	220230	149230	209260	143450	47600	30250
1	2018-01-23		45950	33750	45810	33650	45950	33750	4950	1950		1	2018-01-25		243580	204790	238610	201100	226460	193200	54250	41700
1	2018-01-23		53200	44000	52940	43900	53200	44000	5200	3300		1	2018-01-25		305600	157900	300120	154840	286640	148700	65850	30400
1	2018-01-23		85890	63190	85260	62840	85890	63190	9350	6500		1	2018-01-25		261890	130200	256900	127300	245420	123500	54900	24850
1	2018-01-23		102450	81540	101290	81070	102450	81540	14100	10200		1	2018-01-25		229270	112950	225590	111340	216210	107600	46500	17500
1	2018-01-23		111000	90600	109490	89800	111000	90600	16400	11600		1	2018-01-25		202070	90100	198680	88910	192100	86050	40700	13400
1	2018-01-23		80300	91750	79600	90920	80300	91750	9150	12650		1	2018-01-25		187150	82240	184840	81440	177400	79200	35200	11500
1	2018-01-23		78650	84700	78050	83910	78650	84700	8900	11900		1	2018-01-25		161890	90650	160210	89580	154200	86750	30100	16250
1	2018-01-23		109650	91200	108980	90490	109650	91200	12950	12100		1	2018-01-25		167680	87850	165870	86750	159700	84350	31950	14350
1	2018-01-23		84900	106050	84210	105360	84900	106050	8250	12850		1	2018-01-25		164130	105500	162230	104560	156600	101550	29100	15850
1	2018-01-23		88600	97400	87970	96670	88600	97400	9950	11300		1	2018-01-25		204300	127400	202600	126260	195850	122750	36900	18400
1	2018-01-23		79600	83580	79240	83080	79600	83580	9400	10400		1	2018-01-25		219010	122900	216740	121230	208910	118200	41250	18450
1	2018-01-23		80850	72280	80280	71930	80850	72280	8400	7650		1	2018-01-25		277150	132650	274350	131380	263970	127600	50050	19700
1	2018-01-23		97350	82090	96820	81640	97350	82090	10900	10850		1	2018-01-25		355800	128350	352350	126940	340330	124000	63700	17850
1	2018-01-23		63200	74450	62880	74100	63200	74450	7500	8300		1	2018-01-25		268010	127950	265330	127060	256670	124750	46650	15250
2	2018-01-23	14:24:00	18600	18000	18590	18000	18500	17800	750	700		2	2018-01-25	15:50:00	13950	16450	13920	16450	13850	16300	550	1250
2	2018-01-23		16000	16750	15970	16700	15800	16700	600	200		2	2018-01-25		36200	34000	36030	33870	35550	33200	3300	3400
2	2018-01-23		17300	15400	17270	15400	17200	15350	400	450		2	2018-01-25		81200	127750	80540	126270	78450	122950	9100	17450
2	2018-01-23		22400	17100	22360	17070	22300	17050	900	650		2	2018-01-25		114700	125600	113740	123820	111650	119550	14850	18450
2	2018-01-23		43000	25050	43000	25020	42900	24800	2650	1450		2	2018-01-25		126140	155950	124610	153260	120900	147500	19000	26800
2	2018-01-23		94500	46550	94410	46470	93700	45900	7300	3300		2	2018-01-25		158100	135550	156280	133380	150950	128750	24250	22400
2	2018-01-23		92100	69350	91990	69250	91400	68550	5300	5050		2	2018-01-25		234700	199700	231990	196180	222410	188450	40550	37800
2	2018-01-23		86800	79650	86620	79580	85700	78900	6200	5850		2	2018-01-25		291070	186150	287520	182660	277730	175050	49650	33200
2	2018-01-23		101650	81550	101470	81440	100300	80750	9300	6950		2	2018-01-25		321070	191300	316190	187450	303450	181300	59050	34300
2	2018-01-23		87050	76600	86930	76550	86350	75700	6850	6400		2	2018-01-25		344970	200900	340240	197580	327720	191900	62350	33800
2	2018-01-23		114600	78050	114460	77960	113800	77450	9000	5650		2	2018-01-25		325680	152100	320660	149720	308200	143500	62550	28200
2	2018-01-23		122200	83500	121960	83410	120150	82100	12800	8350		2	2018-01-25		323790	132300	319580	130260	307500	126100	57700	24000
2	2018-01-23		139550	78800	139320	78750	137950	77750	12500	7850		2	2018-01-25		304020	122650	300260	121110	287140	117450	56700	21600
2	2018-01-23		105740	70900	105510	70850	104250	70100	9900	6100		2	2018-01-25		236500	103450	234980	102380	227910	99150	37850	19350
2	2018-01-23		117150	75450	116970	75280	115600	74500	10200	8050		2	2018-01-25		213030	114150	211190	112910	206110	108850	33850	20450
2	2018-01-23		108300	68550	108010	68470	106800	67500	10450	5200		2	2018-01-25		196850	116100	195490	114760	189550	111600	33900	20100
2	2018-01-23		94750	74400	94560	74290	93450	73550	9050	6350		2	2018-01-25		186700	150500	185430	148560	180950	142850	31200	29100
2	2018-01-23		77500	73150	77250	73100	76200	72150	8050	6350		2	2018-01-25		205690	163940	204530	161770	198500	154800	37350	29800
2	2018-01-23		114490	68690	113430	68560	110750	67100	16550	7200		2	2018-01-25		235600	159990	234000	157600	227010	152000	42300	28350
2	2018-01-23		129080	85690	127360	85110	123750	82300	20150	12400		2	2018-01-25		238290	161400	236650	158150	229460	151150	41550	29800
3	2018-01-23	14:43:00	22500	19650	22450	19650	22300	19550	800	650		3	2018-01-25	16:18:00	10650	13500	10650	13500	10650	13500	300	700
3	2018-01-23		23100	20840	23090	20840	22900	20800	900	500		3	2018-01-25		13700	51150	13700	50100	13650	48150	1000	7900
3	2018-01-23		21700	21850	21570	21850	21350	21750	950	700		3	2018-01-25		49450	120550	49000	117940	47350	112800	8050	25350
3	2018-01-23		23950	21600	23950	21530	23800	21400	1100	1100		3	2018-01-25		94390	168800	93770	164980	90550	156550	17050	34050
3	2018-01-23		31300	23350	31270	23350	30950	23100	2600	950		3	2018-01-25		114850	149240	114000	144700	110400	139200	20550	31150
3	2018-01-23		35700	24750	35470	24710	35000	24400	3100	1350		3	2018-01-25		127050	156950	126180	153250	122000	147200	21650	29750
3	2018-01-23		40000	25300	39920	25240	39050	24850	3450	1750		3	2018-01-25		142880	218900	141740	213910	136800	204260	23250	44750
3	2018-01-23		59300	28750	58990	28660	57600	28150	6250	2600		3	2018-01-25		166400	259570	164990	253420	159650	239520	29000	57200
3	2018-01-23		66900	32450	66530	32300	64750	31700	8250	3000		3	2018-01-25		148910	175090	147630	171280	142850	163550	24900	34600
3	2018-01-23		67790	37400	67270	37260	65550	37000	9600	3450		3	2018-01-25		172490	197590	171240	193700	166400	185950	31850	39350
3	2018-01-23		70350	36040	69890	35890	67950	35450	9100	3300		3	2018-01-25		203580	249850	202170	244280	196550	233260	35250	53350
3	2018-01-23		58900	32400	58650	32350	57600	32050	6750	2450		3	2018-01-25		187580	160090	186450	155660	180950	147900	31400	34750
3	2018-01-23		50950	36750	50600	36560	49700	35900	5350	3750		3	2018-01-25		174380	141390	173280	137710	167750	131950	31000	27150
3	2018-01-23		59300	38970	58640	38800	56800	37850	8250	4550		3	2018-01-25		180030	201050	178840	196640	173000	186700	32100	41400
3	2018-01-23		62600	37240	61900	37080	60200	36300	8350	3650		3	2018-01-25		197880	325840	196730	319060	190850	302900	33200	69900
3	2018-01-23		66240	39150	65430	38860	63350	38400	8950	4050		3	2018-01-25		255960	311420	254120	303080	244970	288540	46050	69450
3	2018-01-23		93350	41840	91530	41460	87400	40500	16700	5250		3	2018-01-25		256020	238800	253970	233490	245570	222210	47390	51600
3	2018-01-23		71650	48640	69980	48000	67850	46700	12050	6100		3	2018-01-25		258290	250060	256720	243850	248770	233460	46650	52500
3	2018-01-23		90580	67580	88390	66450	85750	64400	15100	9450		3	2018-01-25		242840	182150	241240	177250	234360	170700	42400	37750
3	2018-01-23		102290	81490	99930	80260	96500	78150	16350	12600		3	2018-01-25		223600	136400	222080	133060	215410	127400	38900	28400
4	2018-01-23	15:04:00	34150	33600	34090	33560	34000	33200	800	1450		4	2018-01-25	16:37:00	17700	20600	17630	20500	17350	20350	1600	900
4	2018-01-23		36700	29550	36640	29490	36350	29300	1150	1400		4	2018-01-25		22050	39150	22010	39010	21850	38100	1300	4150
4	2018-01-23		33250	30400	33250	30400	32950	30400	1350	700		4	2018-01-25		41750	48050	41590	47800	40900	47000	5200	4200
4	2018-01-23		40300	38350	40220	38220	39900	37900	2350	2000		4	2018-01-25		58980	65750	58750	65550	58250	64200	6250	7700
4	2018-01-23		41350	52750	41270	52670	41050	52350	1650	4050		4	2018-01-25		83930	49350	83700	49150	82800	48550	9350	4150
4	2018-01-23		44900	104940	44830	104470	44650	103200	2250	9890		4	2018-01-25		105500	99150	105160	98900	103750	97700	10950	9200
4	2018-01-23		54000	96250	53800	96100	53050	94450	3950	8350		4	2018-01-25		133050	82100	132600	81850	130600	80700	15300	7950
4	2018-01-23		55700	73950	55500	73750	55000	73000	4000	6550		4	2018-01-25		159600	113700	159220	113290	157600	111000	16300	13600
4	2018-01-23		53900	66750	53700	66410	53400	65850	2950	6250		4	2018-01-25		152250	106750	151820	106470	149900	105200	15600	10300
4	2018-01-23		61900	74840	61620	74550	60800	73650	5300	6850		4	2018-01-25		165550	127050	165150	126800	162900	125250	17250	11350
4	2018-01-23		55790	67480	55460	67170	54450	66450	4900	6550		4	2018-01-25		152300	113050	151970	112730	150050	111650	16050	9750
4	2018-01-23		61740	70440	61350	70130	60450	69000	6300	6050		4	2018-01-25		145550	68450	145260	68320	144050	67400	12750	6150
4	2018-01-23		58950	61230	58660	60940	57650	60600	5000	5150		4	2018-01-25		133290	67500	133030	67400	131300	66400	13300	6650
4	2018-01-23		59500	50850	59120	50590	58150	49800	4900	4800		4	2018-01-25		118000	52350	117720	52270	116600	51750	12250	4000
4	2018-01-23		54350	45650	54150	45560	53600	44950	4100	3400		4	2018-01-25		125700	66000	125440	65860	123800	65100	15050	6350
4	2018-01-23		51800	48850	51660	48720	51150	48300	3250	3800		4	2018-01-25		176800	57200	175670	56790	170850	55300	30400	8350
4	2018-01-23		58250	53050	57860	52950	56750	52100	6350	4300		4	2018-01-25		165500	42000	164280	41850	159500	41000	25700	4850
4	2018-01-23		58250	85640	57680	85350	56150	83850	7650	8350		4	2018-01-25		160640	62850	159530	62370	154350	60400	26450	8550
4	2018-01-23		56900	117080	56320	116460	55250	113400	6100	16050		4	2018-01-25		203600	92950	201920	91870	194350	89000	38750	15950
4	2018-01-23		69150	122500	68210	121760	66650	119250	8900	15300		4	2018-01-25		274520	109400	272160	108180	260270	103900	53350	19100
5	2018-01-23	15:23:00	19750	11450	19730	11450	19550	11450	700	150		5	2018-01-25	16:57:00	21350	59140	21350	58730	21150	57100	1000	8500
5	2018-01-23		20450	11950	20410	11950	20150	11900	850	600		5	2018-01-25		23800	159000	23720	156830	23300	149700	1550	31550
5	2018-01-23		30950	21850	30870	21820	30600	21700	1900	1350		5	2018-01-25		42100	242980	41870	238590	40750	226710	5700	51750
5	2018-01-23		52140	45550	52020	45500	51650	45050	4400	3650		5	2018-01-25		56490	298260	55880	292340	53950	279130	9500	65700
5	2018-01-23		69500	65800	69400	65710	68950	65300	4650	5100		5	2018-01-25		71530	495590	70750	486850	68350	462100	12100	112350
5	2018-01-23		74100	65750	73930	65650	72800	65250	7050	4650		5	2018-01-25		91900	542320	90780	531490	87100	501930	17100	129000
5	2018-01-23		67800	70490	67640	70440	67050	69750	5450	5250		5	2018-01-25		108440	239200	106980	233440	103300	223060	20650	54000
5	2018-01-23		84650	66300	84430	66220	82750	65700	8600	5300		5	2018-01-25		95350	210390	93850	206510	89800	197100	19350	41850
5	2018-01-23		79500	67100	79140	67010	77900	66150	8200	6700		5	2018-01-25		94240	244050	93050	239960	88700	229610	19100	48550
5	2018-01-23		79800	79300	79400	79270	78000	78600	8550	7300		5	2018-01-25		95670	304160	94330	299690	89650	286840	19800	60550
5	2018-01-23		78550	78100	78310	78000	77300	77450	7100	7000		5	2018-01-25		112210	292270	110800	287470	106600	274980	20150	54750
5	2018-01-23		81600	71950	81290	71900	79900	71500	8700	6950		5	2018-01-25		123790	271210	122200	266610	117750	255670	22200	54400
5	2018-01-23		69850	77750	69640	77580	68700	76750	6600	7450		5	2018-01-25		162700	491750	160720	482680	155000	458040	29150	108550
5	2018-01-23		64900	75450	64610	75300	63600	74050	7000	8950		5	2018-01-25		193980	663330	191580	650200	183850	614810	38450	159450
5	2018-01-23		58600	129490	58050	129230	57450	126800	6300	16100		5	2018-01-25		201370	526470	198520	514280	190000	492530	39750	114300
5	2018-01-23		59500	174100	58930	173650	58100	171350	6250	21000		5	2018-01-25		196020	582860	193700	572730	186700	547920	39300	121600
5	2018-01-23		71250	200040	70660	199520	69250	195300	8850	27650		5	2018-01-25		208010	531360	205100	521380	196350	501090	41500	108100
5	2018-01-23		93250	184780	92150	184000	90000	179750	13950	25300		5	2018-01-25		221360	602980	218250	594830	208810	572100	42850	118040
5	2018-01-23		76850	177750	75890	176810	74450	172000	10500	27300		5	2018-01-25		239930	491980	236330	483620	225960	465290	46840	98400
5	2018-01-23		83740	182450	82360	181380	79800	176450	12650	30450		5	2018-01-25		228180	424200	224980	417450	216810	399510	44000	86750

## Sheet: Nanoparticle(10-300nm)
date(1)	time(1)	rel time(1	Condition	N(1)	dp_av(1)	P(1)	S_al(1)	S_tb(1)	S_ha(1)	M_al(1)	M_tb(1)	M_ha(1)
Mar, 2018	13:26:06	211	1	1451	57	0.43	3.86	0.78	0.49	0.04	0.01	0
Mar, 2018	13:26:16	221	1	302010	55	5.04	780.32	157.73	99.62	8.78	1.73	0.85
Mar, 2018	13:26:26	231	1	311070	53	5.04	780.32	157.73	99.62	8.59	1.69	0.83
Mar, 2018	13:26:36	241	1	481793	52	5.39	1173.38	237.17	149.79	12.62	2.5	1.21
Mar, 2018	13:26:46	251	1	496246	50	5.39	1173.38	237.17	149.79	12.33	2.46	1.17
Mar, 2018	13:26:56	261	1	376907	49	5.13	865.25	174.89	110.46	8.88	1.78	0.84
Mar, 2018	13:27:06	271	1	388214	47	5.13	865.25	174.89	110.46	8.66	1.74	0.82
Mar, 2018	13:27:16	281	1	399511	46	5.13	864.49	174.74	110.36	8.44	1.71	0.8
Mar, 2018	13:27:26	291	1	411496	45	5.13	864.49	174.74	110.36	8.22	1.68	0.78
Mar, 2018	13:27:46	311	1	242935	46	4.7	525.68	106.25	67.11	5.13	1.04	0.48
Mar, 2018	13:27:56	321	1	250223	45	4.7	525.68	106.25	67.11	5	1.02	0.47
Mar, 2018	13:28:06	331	1	174538	46	4.41	377.68	76.34	48.21	3.69	0.75	0.35
Mar, 2018	13:31:17	522	2	352569	37	4.84	616.8	124.67	78.74	4.95	1.05	0.48
Mar, 2018	13:31:27	532	2	607844	36	5.28	1032.41	208.68	131.8	8.06	1.73	0.8
Mar, 2018	13:31:37	542	2	626079	35	5.28	1032.41	208.68	131.8	7.82	1.69	0.78
Mar, 2018	13:31:47	552	2	1002210	34	5.67	1604.53	324.32	204.83	11.8	2.57	1.19
Mar, 2018	13:31:57	562	2	1032280	33	5.67	1604.53	324.32	204.83	11.44	2.51	1.17
Mar, 2018	13:32:07	572	2	1774940	32	6.11	2678.53	541.41	341.94	18.52	4.11	1.93
Mar, 2018	13:32:17	582	2	1828190	31	6.11	2678.53	541.41	341.94	17.95	4.02	1.9
Mar, 2018	13:32:27	592	2	535781	30	5.02	762.12	154.05	97.29	4.95	1.12	0.53
Mar, 2018	13:32:37	602	2	551855	29	5.02	762.12	154.05	97.29	4.79	1.09	0.53
Mar, 2018	13:32:57	622	2	57278	29	3.05	79.1	15.99	10.1	0.5	0.11	0.05
Mar, 2018	13:33:07	632	2	58996	29	3.05	79.1	15.99	10.1	0.48	0.11	0.05
Mar, 2018	13:33:17	642	2	2475	29	0.32	3.42	0.69	0.44	0.02	0	0
Mar, 2018	13:39:08	993	1	44331	54	3.36	112.82	22.8	14.4	1.26	0.25	0.12
Mar, 2018	13:39:18	1003	1	44331	54	3.36	112.82	22.8	14.4	1.26	0.25	0.12
Mar, 2018	13:39:28	1013	1	119563	53	4.2	295.4	59.71	37.71	3.21	0.64	0.31
Mar, 2018	13:39:38	1023	1	116080	54	4.2	295.4	59.71	37.71	3.29	0.65	0.32
Mar, 2018	13:39:48	1033	1	167473	53	4.49	413.78	83.64	52.82	4.5	0.89	0.43
Mar, 2018	13:39:59	1044	1	172498	51	4.49	413.78	83.64	52.82	4.4	0.87	0.42
Mar, 2018	13:40:09	1054	1	160620	50	4.4	374.06	75.61	47.75	3.88	0.78	0.37
Mar, 2018	13:40:19	1064	1	165438	48	4.4	374.06	75.61	47.75	3.79	0.76	0.36
Mar, 2018	13:40:29	1074	1	130715	50	4.22	304.42	61.53	38.86	3.16	0.63	0.3
Mar, 2018	13:40:39	1084	1	134637	48	4.22	304.42	61.53	38.86	3.08	0.62	0.29
Mar, 2018	13:40:49	1094	1	44039	50	3.28	102.56	20.73	13.09	1.06	0.21	0.1
Mar, 2018	13:40:59	1104	1	45360	48	3.28	102.56	20.73	13.09	1.04	0.21	0.1
Mar, 2018	13:44:19	1304	2	42977	44	3.15	88.93	17.97	11.35	0.83	0.17	0.08
Mar, 2018	13:44:29	1314	2	42977	44	3.15	88.93	17.97	11.35	0.83	0.17	0.08
Mar, 2018	13:44:39	1324	2	454767	43	5.18	913.58	184.66	116.63	8.35	1.72	0.79
Mar, 2018	13:44:49	1334	2	468410	41	5.18	913.58	184.66	116.63	8.13	1.68	0.78
Mar, 2018	13:45:00	1345	2	328251	40	4.84	621.57	125.64	79.35	5.38	1.12	0.52
Mar, 2018	13:45:10	1355	2	338099	39	4.84	621.57	125.64	79.35	5.24	1.1	0.51
Mar, 2018	13:45:20	1365	2	342832	38	4.83	611.92	123.69	78.12	5.01	1.06	0.49
Mar, 2018	13:45:30	1375	2	353117	37	4.83	611.92	123.69	78.12	4.87	1.04	0.48
Mar, 2018	13:45:40	1385	2	16300	37	2.16	28.25	5.71	3.61	0.22	0.05	0.02
Mar, 2018	13:45:50	1395	2	16789	36	2.16	28.25	5.71	3.61	0.22	0.05	0.02
Mar, 2018	13:46:00	1405	2	9072	37	1.65	15.72	3.18	2.01	0.13	0.03	0.01
Mar, 2018	13:46:10	1415	2	9344	36	1.65	15.72	3.18	2.01	0.12	0.03	0.01
Mar, 2018	13:54:41	1926	1	21111	72	2.97	71.68	14.49	9.15	0.96	0.18	0.11
Mar, 2018	13:54:51	1936	1	21111	72	2.97	71.68	14.49	9.15	0.96	0.18	0.11
Mar, 2018	13:55:01	1946	1	78748	70	4.08	259.59	52.47	33.14	3.43	0.65	0.38
Mar, 2018	13:55:11	1956	1	81111	68	4.08	259.59	52.47	33.14	3.37	0.65	0.36
Mar, 2018	13:55:21	1966	1	108460	66	4.31	337.01	68.12	43.02	4.3	0.83	0.45
Mar, 2018	13:55:31	1976	1	111713	64	4.31	337.01	68.12	43.02	4.22	0.81	0.44
Mar, 2018	13:55:41	1986	1	206824	62	4.82	605.76	122.44	77.33	7.45	1.44	0.76
Mar, 2018	13:55:51	1996	1	213028	61	4.82	605.76	122.44	77.33	7.3	1.42	0.73
Mar, 2018	13:56:01	2006	1	298085	59	5.09	822.94	166.34	105.06	9.72	1.89	0.96
Mar, 2018	13:56:11	2016	1	307028	57	5.09	822.94	166.34	105.06	9.52	1.86	0.93
Mar, 2018	13:56:22	2027	1	363717	55	5.21	946.49	191.31	120.83	10.71	2.1	1.04
Mar, 2018	13:56:32	2037	1	374629	54	5.21	946.49	191.31	120.83	10.48	2.06	1.01
Mar, 2018	13:59:52	2237	2	252215	38	4.56	446.93	90.34	57.05	3.63	0.77	0.35
Mar, 2018	14:00:02	2247	2	244869	39	4.56	446.93	90.34	57.05	3.74	0.79	0.36
Mar, 2018	14:00:12	2257	2	845085	38	5.61	1497.5	302.69	191.17	12.18	2.58	1.19
Mar, 2018	14:00:22	2267	2	870438	37	5.61	1497.5	302.69	191.17	11.83	2.53	1.16
Mar, 2018	14:00:32	2277	2	1580590	36	6.1	2640.06	533.63	337.03	20.26	4.36	2.02
Mar, 2018	14:00:42	2287	2	1628010	35	6.1	2640.06	533.63	337.03	19.66	4.27	1.98
Mar, 2018	14:00:52	2297	2	3199620	33	6.66	5037.53	1018.22	643.09	36.41	7.97	3.71
Mar, 2018	14:01:03	2308	2	3295610	33	6.66	5037.53	1018.22	643.09	35.31	7.8	3.65
Mar, 2018	14:01:13	2318	2	2425170	32	6.37	3599.03	727.46	459.45	24.45	5.45	2.57
Mar, 2018	14:01:23	2328	2	2497920	31	6.37	3599.03	727.46	459.45	23.69	5.33	2.53
Mar, 2018	14:01:33	2338	2	3212950	30	6.56	4494.42	908.45	573.76	28.65	6.51	3.12
Mar, 2018	14:01:43	2348	2	3309340	29	6.56	4494.42	908.45	573.76	27.74	6.37	3.08

## Sheet: Background
	0.265 um	0.290 um	0.325 um	0.375 um	0.425 um	0.475 um	0.540 um	0.615 um	0.675 um	0.750 um	0.900 um	1.150 um	1.450 um	1.800 um	2.250 um	2.750 um	3.250 um	3.750 um	4.500 um	5.750 um	7.000 um	8.000 um	9.250 um	11.250 um	13.750 um	16.250 um	18.750 um	22.500 um	27.500 um	31.000 um	34.000 um
1	8492	5206	2873	1417	685	335	420	261	142	120	93	80	37	45	34.8	15.2	3	0.6	1.8	1	0.4	0.2	0	0	0	0	0	0	0	0	0
2	4761	2636	1459	767	334	197	233	146	63	75	56	41	27	17	18.8	6	0.6	0.6	0.6	0.8	0.4	0	0	0	0	0	0	0.2	0	0	0
3	2928	1622	904	508	207	102	154	97	50	53	35	27	20	22	13.8	2.4	0.8	0.4	0.4	0.2	0	0	0	0	0	0	0	0	0	0	0
4	4988	3054	1601	854	352	182	193	124	72	69	32	37	22	33	22.4	12.2	2.4	2.8	6	5.4	2.6	1	1.2	0.8	0.6	0.4	0.2	0	0	0	0
5	10058	6181	3247	1630	804	348	398	194	125	120	84	75	40	35	35	12.2	1	0.8	0.8	1.8	0.2	0.2	0.4	0.2	0.2	0.2	0	0	0	0	0
6	7201	4291	2305	1190	544	254	329	196	87	94	75	42	40	51	35	13.2	1.4	1.2	2.2	1.4	0.2	0.4	0.2	0.4	0.2	0	0	0	0	0	0
Mean(particles/L)	6404.67	3831.67	2064.83	1061	487.667	236.333	287.833	169.667	89.8333	88.5	62.5	50.3333	31	33.8333	26.6333	10.2	1.53333	1.06667	1.96667	1.76667	0.633333	0.3	0.3	0.233333	0.166667	0.1	0.0333333	0.0333333	0	0	0
sd	2650.8	1705.06	898.67	424.79	229.335	94.933	110.644	59.2509	36.3066	27.7038	25.6027	21.7593	9.1214	12.9987	9.49393	4.90877	0.960555	0.891441	2.09921	1.86082	0.975021	0.374166	0.469042	0.320416	0.233809	0.167332	0.0816497	0.0816497	0	0	0
